# Supplementary material for: B7H3-dependent myeloid-derived suppressor cell recruitment and activation in pulmonary fibrosis
Source: Front Immunol. 2022 Aug 15;13:901349. doi: 10.3389/fimmu.2022.901349 (PMC9420866; doi:10.3389/fimmu.2022.901349)
Supplement: Supplementary file 1 [file DataSheet_1.xlsx]

## Sheet: IPF
Subject ID	Age	Sex	Race	Ethnicity	IPF stage (years since diagnosis)	Treatment	Drug	Underlying condition
sp-s 001	51	M	White	Non-Hispanic	Active ( 6 years)	YES	Nintedanib	Allergic Rhinitis, Hyperlipdomia, Latent TB Infection, Obesity
sp-s 002	69	M	White	Non-Hispanic	Active ( 13 years)	NO		GERD*, s/p Prostate Cancer
sp-s 003	65	M	White	Non-Hispanic	Active ( 7 years)	YES	Nintedanib	GERD, Hypertension
sp-s 004	66	M	White	Non-Hispanic	Active ( 5 years)	YES	Pirfenidone	GERD, Hyperlipdomia, Hiatal Hernia, CAD*, Allergic Rhinitis
sp-s 005	60	M	White	Non-Hispanic	Active ( 5 years)	YES	Pirfenidone	OSA*, Seizure Disorder, Hyperlipdomia, CAD, Bladder Cancer
sp-s 006	73	M	White	Non-Hispanic	Active ( 7 years)	YES	Nintedanib	GRED, Osteoarthritis, Asthma, Psoriatic arthritis, Psoriasis
sp-s 007	66	F	White	Non-Hispanic	Active ( 5 years)	NO		Cervical cancer, Hyerpthyroidism
sp-s 008	74	F	White	Non-Hispanic	Active ( 6 years)	NO		Hypothyrodism
sp-s-009	68	M	White	Non-Hispanic	Active ( 4 years)	YES	Pirfenidone/Bactrim	GRED, OSA, Hyperlipidemia, H/O Bladder cancer, Obesity
sp-s-010	67	M	White	Non-Hispanic	Active ( 6 years)	YES	Nintedanib	GRED, OSA, Seasonal Allergies, Lung Nodule, Rare hemoptysis, s/p colon restriction
sp-s-011	70	M	Black	Non-Hispanic	Active ( 3 years)	YES	Pirfenidone	Hypercholesterolemia, Arthritis, Lymphoma, Stroke, OSA
sp-s-012	77	M	White	Non-Hispanic	Active ( 5 years)	YES	Nintedanib	Asthma, Hypertension, Depression
sp-s-013	68	F	White	Non-Hispanic	Active (4 years)	NO		Alcohol Abuse, Depression, DM Type II, Hypercholesterolemia, Osteopenia
sp-s-014	63	M	White	Non-Hispanic	Active (6 years)	YES	Pirfenidone	GRED, Ankylosing Spondylitis, Chronic Rhinitis, Hyperlipidemia
sp-s-015	74	F	White	Non-Hispanic	Active (6 years)	NO		Bronchiectasis
sp-s-016	62	M	White	Unknown	Active (7 years)	YES	Pirfenidone	GERD, Obesity, Hiatal Hernia, Hypertension, Stable Pulm. Nodules
sp-s-017	66	M	White	Non-Hispanic	Active (6 years)	YES	Pirfenidone	GRED, Hyperlipidemia, Hypertension, Obstructive Sleep Apnea
sp-s-018	75	M	White	Non-Hispanic	Active (7 years)	YES	Nintedanib	GRED, COPD, OSA, Erectile Dysfunction, Bladder Cancer, Inflammatory Arthritis
sp-s-019	63	M	White	Non-Hispanic	Active (5 years)	YES	Nintedanib	Hypertension
sp-s-020	66	M	White	Non-Hispanic	Active (4 years)	YES	Pirfenidone	GRED, Obstructive sleep apnea
sp-s-021	59	M	White	Non-Hispanic	Active (6 years)	YES	Nintedanib	Hypercholesterolemia, Herpes zoster, Type 2 Diabetes, Arthritis
sp-s-022	79	M	White	Non-Hispanic	Active (4 years)	YES	Pirfenidone	Diabetes, Hypertension
sp-s-023	68	M	White	Non-Hispanic	Active (4 years)	YES	Nintedanib	Ankylosing Spondylitis, Arthritis, Hyperthyroidism, Depression, Migraines, Colitis
sp-s-024	72	M	White	Non-Hispanic	Active (8 years)	YES	Pirfenidone	Asthma
sp-s-025	78	M	White	Non-Hispanic	Active (6 years)	NO		GRED, Hemochromatosis
sp-s-026	58	M	White	Non-Hispanic	Active (6 years)	YES	Nintedanib	Type 2 diabetes, Hypothyroidism
sp-s-027	65	M	White	Non-Hispanic	Active (4 years)	NO	Nintedanib	GRED, Hyperlipidemia, Hypertension
sp-s-028	55	F	White	Non-Hispanic	Active (6 years)	YES	Nintedanib	GRED, Hyperthyroidism, Bradycardia
sp-s-029	69	M	White	Non-Hispanic	Active (8 years)	YES	Pirfenidone	GRED, Sleep Apena
sp-s-030	71	F	White	Non-Hispanic	Active (6 years)	NO	Pirfenidone	GRED, COPD, Asthma, Fibromyalgia, Hiatal Hermia, Hyperlipidemia, Hypertension
sp-s-031	66	M	White	Non-Hispanic	Active (6 years)	YES	Nintedanib	CAD, S/P stent Placement, Hyperlipidemia
sp-s-032	64	F	White	Non-Hispanic	Active (7 years)	YES	Nintedanib	GRED, Diabetes, Hypoxemia
sp-s-033	69	F	White	Non-Hispanic	Active (5 years)	YES	Pirfenidone	Atrial Fibrillation, Osteoarthritis, Hypothyroidism, Hypertension, Hypoxemia
sp-s-034	76	M	White	Non-Hispanic	Active (5 years)	YES	Pirfenidone	Atrial Fibrilation, Osteoarthritis
sp-s-035	65	M	White	Non-Hispanic	Active (4 years)	YES	Pirfenidone	Testicular Cancer, Hyperlipidemia, COPD
sp-s-036	66	M	White	Non-Hispanic	Active (5 years)	NO	Pirfenidone	CAD, Hypertension, OSA, Head Trauma, Insomnia, Peptiulcer, S/P sepsis, Ureterolithiasis
sp-s-037	68	M	White	Non-Hispanic	Active (6 years)	NO		Hypertension, Hyperlipidemia, Diabetes, Hypothyroidism, Osteoarthritis
sp-s-038	66	M	White	Non-Hispanic	Active (7 years)	YES	Pirfenidone	Hypertension
sp-s-039	67	F	White	Non-Hispanic	Active (unknown)	NO		Hypothyroid
sp-s-040	71	M	White	Non-Hispanic	Active (5 years)	YES	Nintedanib	GRED, Hypertension, Sleep Apnea, Hyperlipidemia
sp-s-041	67	M	White	Non-Hispanic	Active (6 years)	NO		Pulm hypertension, Cardiomyopathy, Chronic Kidney dx
sp-s-042	67	M	White	Non-Hispanic	Active (unknown)	No
sp-s-043	74	M	White	Non-Hispanic	Active (6 years)	YES	Pirfenidone	GRED, Hypertension, Type 2 Diabetes, Osetoarthritis, Hyperlipeidemia
sp-s-044	74	F	White	Non-Hispanic	Active (5 years)	NO		Diabetes, Hypertension, Hyperlipidemia
sp-s-045	71	M	White	Non-Hispanic	Active (7 years)	YES	Pirfenidone	Hyperlipidemia, Sleep Apnea
sp-s-046	64	M	White	Non-Hispanic	Active (8 years)	YES	Pirfenidone	Sleep Apnea
sp-s-047	67	M	White	Non-Hispanic	Active (3 years)	NO		Allergies
sp-s-048	77	M	White	Non-Hispanic	Active (unknown)	NO		GRED, Diabetes, Hypoxemia, Hyperlipidemia, Depression
sp-s-049	80	F	White	Non-Hispanic	Active (unknown)	NO		Emphesima
sp-s-050	72	M	White	Non-Hispanic	Active (5 years)	YES	Pirfenidone	GRED, Allergies
sp-s-051	72	F	White	Non-Hispanic	Active (5 years)	YES	Nintedanib	GRED, Osteoarthritis, IBS, Tachycardia
sp-s-052	63	F	White	Non-Hispanic	Active (3 years)	YES	Nintedanib	GRED
sp-s-053	67	M	White	Non-Hispanic	Active (7 years)	NO		GRED
sp-s-054	77	M	White	Non-Hispanic	Active (4 years)	NO
sp-s-055	75	M	White	Non-Hispanic	Active (3 years)	NO		Hypertension, Ulcerative Colitis, TIA
sp-s-056	58	M	White	Non-Hispanic	Active (3 years)	YES	Nintedanib	GRED, COPD, Osteoarthritis, Depression
sp-s-057	68	M	White	Non-Hispanic	Active (11 years)	NO		Emphesima
sp-s-058	67	M	White	Non-Hispanic	Active (5 years)	YES	Nintedanib	Hypercholestemia
sp-s-059	77	M	White	Non-Hispanic	Active (4 years)	YES	Nintedanib
sp-s-060	76	M	White	Non-Hispanic	Active (5 years)	YES	Nintedanib	Parkinsons, OSA, Depression
sp-s-061	74	F	White	Non-Hispanic	Active (6 years)	YES	Pirfenidone	GRED
sp-s-062	63	M	White	Non-Hispanic	Active (5 years)	YES	Nintedanib	GERD, Coronary Artery Disease
sp-s-063	65	M	White	Non-Hispanic	Active (6 years)	YES	Nintedanib	OSA, CAD, Myocardial infarction
sp-s-064	73	M	White	Non-Hispanic	Active (3 years)	NO
sp-s-065	70	M	White	Non-Hispanic	Active (unknown)	NO		GRED
sp-s-066	55	M	Native Hawaiian	Non-Hispanic	Active (3 years)	YES	Nintedanib	Hypoxemia
sp-s-067	74	M	White	Non-Hispanic	Active (unknown)	NO		GRED, Coronary atrey disease, Benign prostatic hyperplasia, Abdominal aortic aneurysm
sp-s-068	79	M	Asian	Non-Hispanic	Active (3 years)	NO		Catarcat, Type 2 diabetes, Hypertension
sp-s-069	70	F	White	Non-Hispanic	Active (4 years)	NO		Atrial fibrillation, Hypothyroid
	Note: GRED: Gastroesophageal reflux disease; CAD: Coronary atrey diseaseOSA:Obstructive sleep apnea
